# Supplementary material for: Assessing the Short-Term Effects of Heatwaves on Mortality and Morbidity in Brisbane, Australia: Comparison of Case-Crossover and Time Series Analyses
Source: PLoS One. 2012 May 24;7(5):e37500. doi: 10.1371/journal.pone.0037500 (PMC3360052; doi:10.1371/journal.pone.0037500)
Supplement: Information S2 — Example dataset. (CSV) [file pone.0037500.s003.csv]

date	death	rhum	pm10	temp	dow	year	month	doy	hw	strata28
16/07/1987	5	55.75	20.60627637	14.44444444	4	1997	7	197	0	7
17/07/1987	5	74.625	20.61900336	14.72222222	5	1997	7	198	0	7
18/07/1987	6	84	20.61723933	13.61111111	6	1997	7	199	0	7
19/07/1987	5	76.75	20.6333475	15	0	1997	7	200	0	7
20/07/1987	5	67.25	20.63307093	16.11111111	1	1997	7	201	0	7
21/07/1987	6	72.375	20.64997054	14.16666667	2	1997	7	202	0	7
22/07/1987	4	91	20.65978472	12.5	3	1997	7	203	0	7
23/07/1987	5	66.375	20.67370599	13.88888889	4	1997	7	204	0	7
24/07/1987	4	72.875	20.67545047	13.05555556	5	1997	7	205	0	7
25/07/1987	5	51.875	20.67942259	16.11111111	6	1997	7	206	0	7
26/07/1987	6	50.875	20.68809674	18.61111111	0	1997	7	207	1	7
27/07/1987	5	50	20.68384319	18.33333333	1	1997	7	208	1	7
28/07/1987	6	52.25	20.69000543	19.72222222	2	1997	7	209	1	7
29/07/1987	4	77.375	20.67285138	17.22222222	3	1997	7	210	0	7
30/07/1987	6	93.625	20.67196418	15	4	1997	7	211	0	7
31/07/1987	4	73.5	20.65515253	14.16666667	5	1997	7	212	0	7
1/08/1987	4	69.25	20.65971701	15.55555556	6	1997	8	213	0	7
2/08/1987	4	72.75	20.67402589	14.72222222	0	1997	8	214	0	7
3/08/1987	6	74.625	20.69188894	13.88888889	1	1997	8	215	0	7
4/08/1987	6	72.375	20.6882762	14.44444444	2	1997	8	216	0	7
5/08/1987	4	53.75	20.70764217	14.44444444	3	1997	8	217	0	7
6/08/1987	2	68.75	20.71585169	13.33333333	4	1997	8	218	0	7
7/08/1987	4	78.375	20.72936881	13.88888889	5	1997	8	219	0	7
8/08/1987	6	74.125	20.7453092	13.88888889	6	1997	8	220	0	7
9/08/1987	6	74.75	20.7656011	12.77777778	0	1997	8	221	0	7
10/08/1987	6	79.125	20.7656011	13.61111111	1	1997	8	222	0	7
11/08/1987	5	79.875	20.7506847	15	2	1997	8	223	0	7
12/08/1987	5	87.5	20.76208036	14.72222222	3	1997	8	224	0	7
13/07/1989	6	67.375	19.28965924	18.05555556	4	1999	7	194	0	33
14/07/1989	6	58.75	19.29223945	16.94444444	5	1999	7	195	0	33
15/07/1989	4	57.125	19.27315392	15.83333333	6	1999	7	196	0	33
16/07/1989	3	61.875	19.27925004	16.66666667	0	1999	7	197	0	33
17/07/1989	4	50.25	19.26418076	18.88888889	1	1999	7	198	1	33
18/07/1989	4	44.25	19.24881469	19.16666667	2	1999	7	199	1	33
19/07/1989	6	91.125	19.21695925	16.11111111	3	1999	7	200	0	33
20/07/1989	6	93.375	19.21057133	13.05555556	4	1999	7	201	0	33
21/07/1989	5	83	19.18737616	14.72222222	5	1999	7	202	0	33
22/07/1989	6	84.75	19.16313647	13.88888889	6	1999	7	203	0	33
23/07/1989	4	89.375	19.14127919	13.33333333	0	1999	7	204	0	33
24/07/1989	5	92.25	19.14459506	11.66666667	1	1999	7	205	0	33
25/07/1989	4	49.625	19.12763786	15.27777778	2	1999	7	206	0	33
26/07/1989	4	72	19.13219419	14.72222222	3	1999	7	207	0	33
27/07/1989	5	63.125	19.13382185	14.44444444	4	1999	7	208	0	33
28/07/1989	5	67.75	19.14160315	16.38888889	5	1999	7	209	0	33
29/07/1989	5	81.5	19.12726984	15.55555556	6	1999	7	210	0	33
30/07/1989	4	85.75	19.13558294	14.44444444	0	1999	7	211	0	33
31/07/1989	5	92.75	19.14906271	13.05555556	1	1999	7	212	0	33
1/08/1989	4	88.875	19.14282039	13.88888889	2	1999	8	213	0	33
2/08/1989	5	75.125	19.14169505	15.27777778	3	1999	8	214	0	33
3/08/1989	5	66.625	19.13647079	15.55555556	4	1999	8	215	0	33
4/08/1989	5	65.875	19.13958221	17.5	5	1999	8	216	0	33
5/08/1989	4	70.125	19.12695302	18.61111111	6	1999	8	217	1	33
6/08/1989	6	69	19.10508528	18.05555556	0	1999	8	218	1	33
7/08/1989	4	63.125	19.09675494	15.55555556	1	1999	8	219	0	33
8/08/1989	6	56.125	19.10299662	15.55555556	2	1999	8	220	0	33
9/08/1989	6	87.375	19.11295922	13.88888889	3	1999	8	221	0	33
9/08/1990	6	70.875	20.71565244	13.05555556	4	2000	8	221	0	47
10/08/1990	5	97.375	20.70588324	13.05555556	5	2000	8	222	0	47
11/08/1990	6	60.875	20.70476316	18.88888889	6	2000	8	223	1	47
12/08/1990	5	69.5	20.7136366	18.05555556	0	2000	8	224	1	47
13/08/1990	6	71.875	20.69184154	17.77777778	1	2000	8	225	0	47
14/08/1990	7	65.875	20.69211483	17.77777778	2	2000	8	226	0	47
15/08/1990	5	75.625	20.69113303	16.38888889	3	2000	8	227	0	47
16/08/1990	5	59.5	20.69553331	15.55555556	4	2000	8	228	0	47
17/08/1990	5	76.125	20.70032545	16.11111111	5	2000	8	229	0	47
18/08/1990	2	93	20.71040476	13.05555556	6	2000	8	230	0	47
19/08/1990	3	94.125	20.71576701	12.77777778	0	2000	8	231	0	47
20/08/1990	5	75.25	20.71900964	13.33333333	1	2000	8	232	0	47
21/08/1990	5	75.25	20.70443872	14.44444444	2	2000	8	233	0	47
22/08/1990	4	80.5	20.7042536	13.88888889	3	2000	8	234	0	47
23/08/1990	6	84.875	20.70625797	12.77777778	4	2000	8	235	0	47
24/08/1990	5	73.25	20.70297159	14.16666667	5	2000	8	236	0	47
25/08/1990	6	83.625	20.6866502	12.77777778	6	2000	8	237	0	47
26/08/1990	5	74	20.70194989	16.11111111	0	2000	8	238	0	47
27/08/1990	4	80.125	20.7003067	13.33333333	1	2000	8	239	0	47
28/08/1990	6	70.5	20.6990258	11.38888889	2	2000	8	240	0	47
29/08/1990	6	71.25	20.700163	11.38888889	3	2000	8	241	0	47
30/08/1990	4	71.5	20.67085368	10.27777778	4	2000	8	242	0	47
31/08/1990	6	66.125	20.63911795	11.11111111	5	2000	8	243	0	47
1/09/1990	5	72.25	20.65312237	14.44444444	6	2000	9	244	0	47
2/09/1990	3	63.5	20.66724071	13.05555556	0	2000	9	245	0	47
3/09/1990	4	96	20.67773843	12.22222222	1	2000	9	246	0	47
4/09/1990	6	68.375	20.68245485	12.5	2	2000	9	247	0	47
5/09/1990	5	62.75	20.69165602	12.77777778	3	2000	9	248	0	47
8/07/1993	4	49.25	20.44562533	15.55555556	4	2003	7	189	0	85
9/07/1993	3	52.375	20.46328044	18.61111111	5	2003	7	190	1	85
10/07/1993	5	51.25	20.47274654	18.88888889	6	2003	7	191	1	85
11/07/1993	5	44	20.4823537	18.88888889	0	2003	7	192	1	85
12/07/1993	5	40.875	20.47768624	20.27777778	1	2003	7	193	1	85
13/07/1993	6	61.875	20.47379887	17.22222222	2	2003	7	194	0	85
14/07/1993	5	64.25	20.47452987	15.27777778	3	2003	7	195	0	85
15/07/1993	4	59.875	20.49646957	17.77777778	4	2003	7	196	0	85
16/07/1993	6	64.375	20.48581976	17.77777778	5	2003	7	197	0	85
17/07/1993	4	69.75	20.48847191	17.22222222	6	2003	7	198	0	85
18/07/1993	5	76.875	20.49308463	16.66666667	0	2003	7	199	0	85
19/07/1993	4	74.5	20.49649031	16.38888889	1	2003	7	200	0	85
20/07/1993	7	81.125	20.49624946	15	2	2003	7	201	0	85
21/07/1993	6	81.375	20.49198135	14.16666667	3	2003	7	202	0	85
22/07/1993	5	78	20.45567022	15.55555556	4	2003	7	203	0	85
23/07/1993	6	80.75	20.44763492	16.11111111	5	2003	7	204	0	85
24/07/1993	5	65.875	20.43961934	16.11111111	6	2003	7	205	0	85
25/07/1993	5	77	20.43816862	15.55555556	0	2003	7	206	0	85
26/07/1993	3	72.125	20.43670381	16.66666667	1	2003	7	207	0	85
27/07/1993	5	68	20.45059694	16.66666667	2	2003	7	208	0	85
28/07/1993	4	58.875	20.44239665	19.16666667	3	2003	7	209	1	85
29/07/1993	5	61.125	20.44493223	18.88888889	4	2003	7	210	1	85
30/07/1993	5	55.875	20.44469916	18.61111111	5	2003	7	211	1	85
31/07/1993	7	70.875	20.44213043	18.88888889	6	2003	7	212	1	85
1/08/1993	4	71.5	20.43957017	17.5	0	2003	8	213	0	85
2/08/1993	5	70.125	20.43772271	16.11111111	1	2003	8	214	0	85
3/08/1993	5	75.75	20.40097919	15.83333333	2	2003	8	215	0	85
4/08/1993	3	78.625	20.39344192	16.11111111	3	2003	8	216	0	85
5/08/1993	6	79.75	20.3583748	16.66666667	4	2003	8	217	0	86
6/08/1993	5	82.5	20.34229648	15.83333333	5	2003	8	218	0	86
7/08/1993	5	63.75	20.32621745	18.05555556	6	2003	8	219	1	86
8/08/1993	5	62.625	20.25997506	18.61111111	0	2003	8	220	1	86
9/08/1993	6	55	20.24927249	18.61111111	1	2003	8	221	1	86
10/08/1993	4	62.375	20.24415838	18.33333333	2	2003	8	222	1	86
11/08/1993	5	79.25	20.264379	16.94444444	3	2003	8	223	0	86
12/08/1993	5	77.25	20.30895756	16.66666667	4	2003	8	224	0	86
13/08/1993	6	82.625	20.33963516	14.72222222	5	2003	8	225	0	86
14/08/1993	4	86.625	20.37776322	14.16666667	6	2003	8	226	0	86
15/08/1993	6	72.125	20.42937566	13.88888889	0	2003	8	227	0	86
16/08/1993	4	59.375	20.49610782	14.44444444	1	2003	8	228	0	86
17/08/1993	3	71.875	20.53676147	13.05555556	2	2003	8	229	0	86
18/08/1993	4	50.5	20.57131128	13.88888889	3	2003	8	230	0	86
19/08/1993	3	71.25	20.62740124	15.55555556	4	2003	8	231	0	86
20/08/1993	6	93.75	20.67314132	11.94444444	5	2003	8	232	0	86
21/08/1993	6	74.75	20.80469971	11.94444444	6	2003	8	233	0	86
22/08/1993	4	64.625	20.84375815	11.38888889	0	2003	8	234	0	86
23/08/1993	5	68.75	20.87434708	10.55555556	1	2003	8	235	0	86
24/08/1993	5	48.375	20.8759214	13.88888889	2	2003	8	236	0	86
25/08/1993	4	70.25	20.91900885	13.33333333	3	2003	8	237	0	86
26/08/1993	6	63.25	20.95919	13.61111111	4	2003	8	238	0	86
27/08/1993	5	54.25	21.02369537	13.61111111	5	2003	8	239	0	86
28/08/1993	4	61.625	21.05778783	14.16666667	6	2003	8	240	0	86
29/08/1993	6	84.5	21.08042236	13.61111111	0	2003	8	241	0	86
30/08/1993	6	84.75	21.10697258	13.61111111	1	2003	8	242	0	86
31/08/1993	5	96.75	21.1171908	14.16666667	2	2003	8	243	0	86
1/09/1993	5	74.375	21.14827977	14.72222222	3	2003	9	244	0	86
8/06/1995	4	54.375	19.5182409	11.94444444	4	2005	6	159	0	110
9/06/1995	6	53	19.52547784	13.61111111	5	2005	6	160	0	110
10/06/1995	4	43.625	19.5273629	18.61111111	6	2005	6	161	1	110
11/06/1995	4	41.5	19.55851203	18.05555556	0	2005	6	162	1	110
12/06/1995	5	55.125	19.62184962	17.22222222	1	2005	6	163	0	110
13/06/1995	4	71.25	19.63416223	12.5	2	2005	6	164	0	110
14/06/1995	4	59.25	19.63988171	12.77777778	3	2005	6	165	0	110
15/06/1995	5	64.125	19.64212857	13.61111111	4	2005	6	166	0	110
16/06/1995	4	71	19.64562008	12.77777778	5	2005	6	167	0	110
17/06/1995	5	55.375	19.66658345	13.33333333	6	2005	6	168	0	110
18/06/1995	5	49.25	19.67204818	14.16666667	0	2005	6	169	0	110
19/06/1995	4	48.875	19.67406838	15.83333333	1	2005	6	170	0	110
20/06/1995	6	64.875	19.6743209	11.94444444	2	2005	6	171	0	110
21/06/1995	6	58.875	19.67006414	13.88888889	3	2005	6	172	0	110
22/06/1995	6	55.375	19.6703192	16.38888889	4	2005	6	173	0	110
23/06/1995	3	91.375	19.6815653	11.38888889	5	2005	6	174	0	110
24/06/1995	5	74	19.67996114	11.94444444	6	2005	6	175	0	110
25/06/1995	2	60.75	19.67901504	13.61111111	0	2005	6	176	0	110
26/06/1995	5	76.375	19.67230733	11.94444444	1	2005	6	177	0	110
27/06/1995	5	58.625	19.67327835	12.77777778	2	2005	6	178	0	110
28/06/1995	6	48.75	19.66628608	16.11111111	3	2005	6	179	0	110
29/06/1995	5	59.125	19.67710485	14.72222222	4	2005	6	180	0	110
30/06/1995	5	79.25	19.67991496	13.05555556	5	2005	6	181	0	110
1/07/1995	3	74.875	19.68492014	13.33333333	6	2005	7	182	0	110
2/07/1995	6	66.75	19.69043186	15.55555556	0	2005	7	183	0	110
3/07/1995	5	83.625	19.69721441	14.16666667	1	2005	7	184	0	110
4/07/1995	4	70.625	19.70628209	16.66666667	2	2005	7	185	0	110
5/07/1995	6	65.25	19.70816939	18.05555556	3	2005	7	186	0	110
5/06/1997	5	53.875	19.90492871	15.55555556	4	2007	6	156	0	136
6/06/1997	4	90.25	19.92294991	11.94444444	5	2007	6	157	0	136
7/06/1997	6	83.375	19.89606936	10.55555556	6	2007	6	158	0	136
8/06/1997	6	61.125	19.90107635	11.66666667	0	2007	6	159	0	136
9/06/1997	3	62.25	19.89650659	12.77777778	1	2007	6	160	0	136
10/06/1997	4	53.125	19.9018566	11.11111111	2	2007	6	161	0	136
11/06/1997	4	57.625	19.88483141	12.5	3	2007	6	162	0	136
12/06/1997	5	64.875	19.90368361	12.77777778	4	2007	6	163	0	136
13/06/1997	6	65.25	19.88650782	12.22222222	5	2007	6	164	0	136
14/06/1997	4	47.875	19.89243164	11.11111111	6	2007	6	165	0	136
15/06/1997	4	73.875	19.88146156	10.83333333	0	2007	6	166	0	136
16/06/1997	4	55.375	19.8821703	11.11111111	1	2007	6	167	0	136
17/06/1997	6	47.625	19.87783488	13.61111111	2	2007	6	168	0	136
18/06/1997	2	52.375	19.90652594	16.38888889	3	2007	6	169	0	136
19/06/1997	6	75	19.87252259	12.22222222	4	2007	6	170	0	136
20/06/1997	5	89	19.88086565	11.38888889	5	2007	6	171	0	136
21/06/1997	5	71.875	19.87405633	12.5	6	2007	6	172	0	136
22/06/1997	3	60.625	19.85460432	17.77777778	0	2007	6	173	0	136
23/06/1997	3	70.125	19.84308449	16.11111111	1	2007	6	174	0	136
24/06/1997	4	70	19.81567608	14.16666667	2	2007	6	175	0	136
25/06/1997	5	69.125	19.77532936	15	3	2007	6	176	0	136
26/06/1997	5	59.875	19.7654546	17.77777778	4	2007	6	177	0	136
27/06/1997	4	54.5	19.74948471	19.72222222	5	2007	6	178	1	136
28/06/1997	7	55.375	19.7438765	20.27777778	6	2007	6	179	1	136
29/06/1997	4	80.125	19.72505955	15	0	2007	6	180	0	136
30/06/1997	6	58.5	19.72633787	15	1	2007	6	181	0	136
1/07/1997	5	57.125	19.6927242	18.33333333	2	2007	7	182	0	136
2/07/1997	4	68.5	19.68718503	16.66666667	3	2007	7	183	0	136
31/07/1997	4	63.75	19.603896	16.94444444	4	2007	7	212	0	138
1/08/1997	4	75.125	19.61022172	17.5	5	2007	8	213	0	138
2/08/1997	4	75.125	19.60363647	16.38888889	6	2007	8	214	0	138
3/08/1997	4	73.25	19.60259062	14.72222222	0	2007	8	215	0	138
4/08/1997	5	60.125	19.59820767	18.33333333	1	2007	8	216	1	138
5/08/1997	6	60.875	19.63150228	18.61111111	2	2007	8	217	1	138
6/08/1997	4	82.875	19.64262588	15.27777778	3	2007	8	218	0	138
7/08/1997	3	70.375	19.64454159	15.27777778	4	2007	8	219	0	138
8/08/1997	5	64.25	19.64621784	14.72222222	5	2007	8	220	0	138
9/08/1997	10	94.75	19.6490914	13.88888889	6	2007	8	221	0	138
10/08/1997	5	73.875	19.65272952	14.16666667	0	2007	8	222	0	138
11/08/1997	6	93.375	19.68505494	13.05555556	1	2007	8	223	0	138
12/08/1997	5	86.25	19.66891352	14.44444444	2	2007	8	224	0	138
13/08/1997	5	59.875	19.67233313	16.11111111	3	2007	8	225	0	138
14/08/1997	5	72.25	19.66993849	14.72222222	4	2007	8	226	0	138
15/08/1997	5	93	19.67476926	13.33333333	5	2007	8	227	0	138
16/08/1997	4	85.875	19.6685432	14.72222222	6	2007	8	228	0	138
17/08/1997	5	76.25	19.66558018	15	0	2007	8	229	0	138
18/08/1997	6	66.875	19.65211369	14.72222222	1	2007	8	230	0	138
19/08/1997	4	63.25	19.66535592	14.44444444	2	2007	8	231	0	138
20/08/1997	4	93.375	19.66251479	11.66666667	3	2007	8	232	0	138
21/08/1997	4	95.75	19.67077101	11.94444444	4	2007	8	233	0	138
22/08/1997	5	84.5	19.6741235	13.33333333	5	2007	8	234	0	138
23/08/1997	5	62.25	19.70885458	14.16666667	6	2007	8	235	0	138
24/08/1997	6	71.625	19.70850061	15	0	2007	8	236	0	138
25/08/1997	5	64	19.71089525	13.88888889	1	2007	8	237	0	138
26/08/1997	5	84.125	19.71137417	13.33333333	2	2007	8	238	0	138
27/08/1997	5	82.25	19.71742507	13.61111111	3	2007	8	239	0	138
